# Supplementary material for: Antimicrobial Resistance Genes in ESBL-Producing Escherichia coli Isolates from Animals in Greece
Source: Antibiotics (Basel). 2021 Apr 4;10(4):389. doi: 10.3390/antibiotics10040389 (PMC8067336; doi:10.3390/antibiotics10040389)
Supplement: Supplementary file 1 [file antibiotics-10-00389-s001.zip]

Archive with 3 entries (3 files):
- Supplementary File S1. Resistance genes and their locations identified using Whole Genome Sequencing of the strain S7-1.xlsx
- Supplementary File S2. Wild Bird Species Sampled.docx
- Supplementary File S3. Genes Detected by the CarbDetect AS-2 Kit.docx
