# Supplementary material for: Antimicrobial Resistance Genes in ESBL-Producing Escherichia coli Isolates from Animals in Greece
Source: Antibiotics (Basel). 2021 Apr 4;10(4):389. doi: 10.3390/antibiotics10040389 (PMC8067336; doi:10.3390/antibiotics10040389)
Supplement: Supplementary file 1 [file antibiotics-10-00389-s001.zip › Supplementary File S1. Resistance genes and their locations identified using Whole Genome Sequencing of the strain S7-1.xlsx]

## Sheet: summary_BC01_polished
Supplementary File S1. Resistance genes and their locations identified using Whole Genome Sequencing of the strain S7-1
#FILE	SEQUENCE	START	END	STRAND	GENE	COVERAGE	COVERAGE_MAP	GAPS	%COVERAGE	%IDENTITY	DATABASE	ACCESSION	PRODUCT	RESISTANCE
S7-1_polished.fasta	Plasmid	923	1578	-	qnrS1	1-657/657	========/======	2/3	99.7	99.54	ncbi	NG_050543.1	quinolone resistance pentapeptide repeat protein QnrS1	QUINOLONE
S7-1_polished.fasta	Plasmid	24421	25342	+	mph(A)	1-921/921	========/======	3/3	99.89	99.46	ncbi	NG_047986.1	Mph(A) family macrolide 2'-phosphotransferase	MACROLIDE
S7-1_polished.fasta	Plasmid	26896	27771	-	blaCTX-M-1	1-876/876	===============	0/0	100	100	ncbi	NG_048897.1	class A extended-spectrum beta-lactamase CTX-M-1	CEPHALOSPORIN
S7-1_polished.fasta	Plasmid	29634	30427	+	aadA2	1-792/792	========/======	1/2	100	99.75	ncbi	NG_051846.1	ANT(3'')-Ia family aminoglycoside nucleotidyltransferase AadA2	STREPTOMYCIN
S7-1_polished.fasta	Plasmid	30559	31321	+	lnu(F)	1-761/822	========/=====.	3/4	92.46	99.35	ncbi	NG_047927.1	lincosamide nucleotidyltransferase Lnu(F)	LINCOSAMIDE
S7-1_polished.fasta	Chromosome	524733	525866	+	blaEC-13	1-1134/1134	===============	0/0	100	98.85	ncbi	NG_049079.1	class C extended-spectrum beta-lactamase EC-13	CEPHALOSPORIN
														RESISTANCE
														RESISTANCE
